# Supplementary material for: High HSPA8 expression predicts adverse outcomes of acute myeloid leukemia
Source: BMC Cancer. 2021 Apr 29;21:475. doi: 10.1186/s12885-021-08193-w (PMC8086305; doi:10.1186/s12885-021-08193-w)
Supplement: Supplementary file 5 — Additional file 5: Table S1. Clinical profiles of 151 AML patients derived from the TCGA dataset. [file 12885_2021_8193_MOESM5_ESM.xlsx]

## Sheet: Sheet5
Table S1. Basic characteristics of 151 AML patients
Patient barcode	Gender	Age	Race	FAB type	Risk_category	Vital status	Days to death	Days to last followup
TCGA-AB-2805	MALE	77	WHITE	M0 Undifferentiated	Intermediate/Normal	Dead	577
TCGA-AB-2806	MALE	46	WHITE	M1	Favorable	Dead	945
TCGA-AB-2808	MALE	23	WHITE	M2	Intermediate/Normal	Alive		2861
TCGA-AB-2810	FEMALE	76	BLACK OR AFRICAN AMERICAN	M2	Unknown	Dead	31
TCGA-AB-2811	MALE	81	WHITE	M4	Intermediate/Normal	Dead	243
TCGA-AB-2812	FEMALE	25	BLACK OR AFRICAN AMERICAN	M2	Intermediate/Normal	Dead	366
TCGA-AB-2813	MALE	78	WHITE	M4	Poor	Dead	31
TCGA-AB-2814	FEMALE	39	WHITE	M0 Undifferentiated	Intermediate/Normal	Dead	792
TCGA-AB-2815	MALE	49	WHITE	M4	Favorable	Dead	822
TCGA-AB-2817	MALE	64	WHITE	M2	Poor	Dead	273
TCGA-AB-2818	FEMALE	62	ASIAN	M2	Intermediate/Normal	Dead	303
TCGA-AB-2819	FEMALE	52	WHITE	M2	Favorable	Alive		2496
TCGA-AB-2820	MALE	76	WHITE	M0 Undifferentiated	Poor	Dead	0
TCGA-AB-2821	MALE	64	WHITE	M1	Poor	Dead	822
TCGA-AB-2822	MALE	65	WHITE	M0 Undifferentiated	Poor	Dead	973
TCGA-AB-2823	FEMALE	61	WHITE	M3	Favorable	Dead	0
TCGA-AB-2825	FEMALE	31	WHITE	M5	Intermediate/Normal	Dead	212
TCGA-AB-2826	FEMALE	64	WHITE	M4	Intermediate/Normal	Dead	731
TCGA-AB-2828	MALE	55	WHITE	M4	Favorable	Alive		2284
TCGA-AB-2830	FEMALE	64	WHITE	M4	Intermediate/Normal	Dead	275
TCGA-AB-2834	MALE	33	WHITE	M4	Intermediate/Normal	Dead	245
TCGA-AB-2835	MALE	48	WHITE	M5	Intermediate/Normal	Alive		1673
TCGA-AB-2836	MALE	35	WHITE	M4	Intermediate/Normal	Dead	518
TCGA-AB-2839	FEMALE	51	WHITE	M2	Intermediate/Normal	Dead	486
TCGA-AB-2840	MALE	74	WHITE	M3	Favorable	Dead	28
TCGA-AB-2841	FEMALE	51	WHITE	M3	Favorable	Dead	1401
TCGA-AB-2842	MALE	65	WHITE	M4	Intermediate/Normal	Dead	0
TCGA-AB-2843	MALE	77	WHITE	M6	Intermediate/Normal	Dead	215
TCGA-AB-2844	MALE	63	WHITE	M2	Intermediate/Normal	Dead	122
TCGA-AB-2845	FEMALE	37	WHITE	M2	Intermediate/Normal	Dead	304
TCGA-AB-2846	FEMALE	57	WHITE	M4	Favorable	Dead	1402
TCGA-AB-2847	MALE	53	WHITE	M1	Intermediate/Normal	Dead	608
TCGA-AB-2849	MALE	39	WHITE	M0 Undifferentiated	Intermediate/Normal	Alive		2220
TCGA-AB-2851	FEMALE	66	WHITE	M5	Intermediate/Normal	Dead	242
TCGA-AB-2853	MALE	51	WHITE	M1	Intermediate/Normal	Dead	89
TCGA-AB-2856	MALE	63	WHITE	M4	Intermediate/Normal	Dead	150
TCGA-AB-2857	MALE	54	WHITE	M6	Poor	Dead	306
TCGA-AB-2858	FEMALE	75	WHITE	M2	Favorable	Dead	577
TCGA-AB-2859	MALE	40	BLACK OR AFRICAN AMERICAN	M2	Intermediate/Normal	Dead	304
TCGA-AB-2861	MALE	76	WHITE	M5	Poor	Dead	0
TCGA-AB-2862	FEMALE	33	BLACK OR AFRICAN AMERICAN	M3	Intermediate/Normal	Alive		1430
TCGA-AB-2863	MALE	63	WHITE	M1	Poor	Dead	31
TCGA-AB-2865	MALE	75	WHITE	M1	Intermediate/Normal	Dead	61
TCGA-AB-2866	MALE	67	WHITE	M1	Intermediate/Normal	Dead	153
TCGA-AB-2867	FEMALE	66	WHITE	M2	Intermediate/Normal	Dead	184
TCGA-AB-2869	FEMALE	64	BLACK OR AFRICAN AMERICAN	M2	Intermediate/Normal	Alive		243
TCGA-AB-2870	MALE	76	WHITE	M1	Favorable	Dead	153
TCGA-AB-2871	MALE	51	BLACK OR AFRICAN AMERICAN	M1	Intermediate/Normal	Alive		153
TCGA-AB-2872	MALE	42	BLACK OR AFRICAN AMERICAN	M3	Favorable	Alive		638
TCGA-AB-2873	FEMALE	51	WHITE	M5	Intermediate/Normal	Alive		273
TCGA-AB-2874	MALE	59	WHITE	M2	Poor	Alive		396
TCGA-AB-2875	MALE	43	WHITE	M2	Favorable	Alive		212
TCGA-AB-2876	FEMALE	45	WHITE	M2	Intermediate/Normal	Alive		1219
TCGA-AB-2877	FEMALE	60	WHITE	M1	Intermediate/Normal	Alive		638
TCGA-AB-2878	FEMALE	47	WHITE	M2	Poor	Dead	365
TCGA-AB-2880	MALE	24	WHITE	M1	Intermediate/Normal	Dead		424
TCGA-AB-2881	FEMALE	48	WHITE	M1	Favorable	Alive		393
TCGA-AB-2882	FEMALE	73	WHITE	M2	Poor	Dead	365
TCGA-AB-2883	MALE	60	WHITE	M5	Poor	Alive		730
TCGA-AB-2884	FEMALE	44	WHITE	M1	Intermediate/Normal	Dead	731
TCGA-AB-2885	MALE	71	WHITE	M0 Undifferentiated	Poor	Dead	214
TCGA-AB-2886	MALE	26	WHITE	M2	Favorable	Alive		181
TCGA-AB-2888	MALE	57	WHITE	M4	Favorable	Alive		334
TCGA-AB-2889	MALE	55	WHITE	M4	Favorable	Alive		304
TCGA-AB-2890	MALE	69	WHITE	M0 Undifferentiated	Poor	Dead	0
TCGA-AB-2891	MALE	42	BLACK OR AFRICAN AMERICAN	M1	Poor	Dead
TCGA-AB-2892	FEMALE	42	WHITE	M4	Favorable	Alive		943
TCGA-AB-2893	MALE	45	WHITE	M5	Poor	Dead	212
TCGA-AB-2894	FEMALE	50	WHITE	M5	Poor	Dead	181
TCGA-AB-2895	FEMALE	41	WHITE	M1	Unknown	Dead	153
TCGA-AB-2896	FEMALE	21	WHITE	M5	Intermediate/Normal	Dead	214
TCGA-AB-2897	FEMALE	50	WHITE	M3	Favorable	Alive		243
TCGA-AB-2898	FEMALE	69	WHITE	M1	Poor	Alive		393
TCGA-AB-2899	FEMALE	76	WHITE	M4	Intermediate/Normal	Dead	671
TCGA-AB-2900	MALE	70	BLACK OR AFRICAN AMERICAN	M1	Intermediate/Normal	Dead	184
TCGA-AB-2901	MALE	27	BLACK OR AFRICAN AMERICAN	M2	Poor	Alive		59
TCGA-AB-2908	MALE	81	WHITE	M2	Poor	Dead	31
TCGA-AB-2910	FEMALE	61	WHITE	M5	Intermediate/Normal	Dead	0
TCGA-AB-2911	FEMALE	51	BLACK OR AFRICAN AMERICAN	M4	Poor	Alive		1186
TCGA-AB-2912	MALE	63	WHITE	M4	Poor	Dead	274
TCGA-AB-2913	MALE	61	WHITE	M0 Undifferentiated	Poor	Alive		1216
TCGA-AB-2914	FEMALE	22	WHITE	M2	Favorable	Alive		792
TCGA-AB-2915	FEMALE	73	WHITE	M2	Poor	Dead	0
TCGA-AB-2916	FEMALE	48	WHITE	M4	Intermediate/Normal	Alive		882
TCGA-AB-2917	FEMALE	41	WHITE	M0 Undifferentiated	Poor	Alive		1216
TCGA-AB-2918	FEMALE	47	WHITE	M1	Poor	Dead
TCGA-AB-2919	FEMALE	54	WHITE	M1	Intermediate/Normal	Alive		61
TCGA-AB-2920	MALE	44	WHITE	M2	Poor	Dead	366
TCGA-AB-2921	FEMALE	56	WHITE	M4	Intermediate/Normal	Dead
TCGA-AB-2924	MALE	59	WHITE	M4	Intermediate/Normal	Alive		90
TCGA-AB-2925	MALE	57	WHITE	M5	Intermediate/Normal	Dead	243
TCGA-AB-2927	FEMALE	88	WHITE	M1	Intermediate/Normal	Dead	90
TCGA-AB-2928	FEMALE	43	BLACK OR AFRICAN AMERICAN	M1	Poor	Dead		59
TCGA-AB-2929	FEMALE	71	WHITE	M0 Undifferentiated	Poor	Dead	123
TCGA-AB-2930	FEMALE	63	WHITE	M2	Intermediate/Normal	Dead
TCGA-AB-2931	MALE	75	WHITE	M2	Intermediate/Normal	Dead	0
TCGA-AB-2932	MALE	62	WHITE	M5	Intermediate/Normal	Alive		0
TCGA-AB-2933	MALE	58	WHITE	M4	Intermediate/Normal	Dead	122
TCGA-AB-2934	MALE	65	WHITE	M1	Intermediate/Normal	Alive		28
TCGA-AB-2935	MALE	66	WHITE	M4	Poor	Dead	61
TCGA-AB-2936	FEMALE	61	WHITE	M0 Undifferentiated	Intermediate/Normal	Alive		59
TCGA-AB-2937	FEMALE	36	WHITE	M1	Favorable	Dead	215
TCGA-AB-2938	MALE	76	WHITE	M7	Intermediate/Normal	Dead	304
TCGA-AB-2939	MALE	72	WHITE	M1	Poor	Alive		455
TCGA-AB-2940	MALE	35	WHITE	M2	Intermediate/Normal	Dead
TCGA-AB-2941	MALE	73	WHITE	Not Classified	Poor	Dead	0
TCGA-AB-2942	FEMALE	67	WHITE	M4	Favorable	Alive		641
TCGA-AB-2943	FEMALE	70	WHITE	M1	Poor	Dead
TCGA-AB-2944	MALE	48	WHITE	M0 Undifferentiated	Poor	Dead
TCGA-AB-2946	MALE	41	WHITE	M2	Intermediate/Normal	Alive
TCGA-AB-2948	MALE	67	WHITE	M4	Intermediate/Normal	Dead	580
TCGA-AB-2949	MALE	58	WHITE	M0 Undifferentiated	Poor	Alive		699
TCGA-AB-2950	FEMALE	34	WHITE	M2	Favorable	Alive		306
TCGA-AB-2952	FEMALE	60	WHITE	M1	Poor	Dead	31
TCGA-AB-2955	FEMALE	56	WHITE	M2	Intermediate/Normal	Dead	489
TCGA-AB-2956	MALE	61	WHITE	M5	Intermediate/Normal	Dead	183
TCGA-AB-2959	MALE	71	WHITE	M0 Undifferentiated	Intermediate/Normal	Dead	489
TCGA-AB-2963	MALE	56	WHITE	M1	Intermediate/Normal	Dead	1642
TCGA-AB-2965	MALE	60	WHITE	M4	Intermediate/Normal	Dead	335
TCGA-AB-2966	FEMALE	57	WHITE	M2	Intermediate/Normal	Dead	854
TCGA-AB-2970	FEMALE	34	WHITE	M4	Intermediate/Normal	Dead	305
TCGA-AB-2971	FEMALE	76	WHITE	M4	Intermediate/Normal	Dead	792
TCGA-AB-2973	FEMALE	68	WHITE	M4	Intermediate/Normal	Dead	609
TCGA-AB-2975	MALE	54	BLACK OR AFRICAN AMERICAN	M2	Intermediate/Normal	Dead
TCGA-AB-2976	MALE	53	WHITE	M1	Intermediate/Normal	Dead	915
TCGA-AB-2977	FEMALE	71	WHITE	M2	Intermediate/Normal	Dead	31
TCGA-AB-2979	FEMALE	30	WHITE	M1	Intermediate/Normal	Alive		671
TCGA-AB-2980	MALE	50	WHITE	M3	Favorable	Alive		699
TCGA-AB-2981	FEMALE	35	WHITE	M5	Intermediate/Normal	Alive		487
TCGA-AB-2982	FEMALE	29	unknown	M3	Favorable	Alive		150
TCGA-AB-2983	MALE	45	WHITE	M0 Undifferentiated	Intermediate/Normal	Dead	335
TCGA-AB-2984	MALE	38	WHITE	M1	Intermediate/Normal	Alive		1157
TCGA-AB-2986	FEMALE	31	WHITE	M2	Intermediate/Normal	Dead	212
TCGA-AB-2987	FEMALE	75	WHITE	M5	Intermediate/Normal	Dead	184
TCGA-AB-2988	FEMALE	67	WHITE	M1	Intermediate/Normal	Dead	30
TCGA-AB-2990	MALE	51	WHITE	M1	Intermediate/Normal	Alive		457
TCGA-AB-2991	FEMALE	40	WHITE	M3	Favorable	Alive		1826
TCGA-AB-2992	FEMALE	32	WHITE	M1	Intermediate/Normal	Dead	1706
TCGA-AB-2994	MALE	25	WHITE	M3	Favorable	Alive		1798
TCGA-AB-2995	MALE	63	WHITE	M2	Intermediate/Normal	Alive		1551
TCGA-AB-2996	MALE	74	WHITE	M2	Intermediate/Normal	Alive		1581
TCGA-AB-2998	FEMALE	68	WHITE	M3	Favorable	Dead	31
TCGA-AB-2999	MALE	62	WHITE	M3	Favorable	Alive		1735
TCGA-AB-3000	MALE	25	WHITE	M2	Intermediate/Normal	Alive		1249
TCGA-AB-3001	FEMALE	31	WHITE	M3	Favorable	Alive		1581
TCGA-AB-3002	MALE	68	WHITE	M2	Intermediate/Normal	Dead	1431
TCGA-AB-3007	MALE	35	WHITE	M3	Favorable	Alive		1581
TCGA-AB-3008	MALE	22	WHITE	M1	Intermediate/Normal	Dead	822
TCGA-AB-3009	MALE	23	unknown	M4	Intermediate/Normal	Dead	577
TCGA-AB-3011	FEMALE	21	WHITE	M1	Intermediate/Normal	Alive		1885
TCGA-AB-3012	MALE	53	WHITE	M3	Favorable	Alive		1887
FAB: French-American-British classification
