# Supplementary material for: High HSPA8 expression predicts adverse outcomes of acute myeloid leukemia
Source: BMC Cancer. 2021 Apr 29;21:475. doi: 10.1186/s12885-021-08193-w (PMC8086305; doi:10.1186/s12885-021-08193-w)
Supplement: Supplementary file 6 — Additional file 6: Table S2. List of differentially expressed genes. [file 12885_2021_8193_MOESM6_ESM.xlsx]

## Sheet: Sheet1
Table S2. Gene list of 261 （DEGs） differentially expressed genes
Gene	log2FC	logCPM	P Value	FDR
GSX1	-6.36741	0.0618562	7.18e-10	5.69e-07
POU3F3	-5.64547	0.0930405	5.73e-11	8.33e-08
FOXF1	-5.26354	0.0438254	8.08e-11	1.01e-07
CTAG2	-4.97936	-1.44772	6.98e-07	0.000141507
ADGRF1	-4.65852	0.932135	1.03e-11	1.8e-08
UNCX	-4.58754	1.33498	5.41e-09	3.93e-06
PLEKHG4B	-4.4603	0.173345	1.76e-12	6.16e-09
SLC7A3	-4.45014	-1.13306	1.25e-08	7.24e-06
NDST4	-4.37684	-2.00736	2.98e-06	0.000373563
SP9	-3.88284	-2.84889	9.56e-06	0.000782992
TI2	-3.83485	-2.55282	1.02e-05	0.000819453
KIAA1644	-3.75022	0.214579	5.73e-08	2.33e-05
TKTL1	-3.74969	2.42126	2.09e-11	3.31e-08
LRCH2	-3.73725	-2.29057	8.35e-07	0.000158248
SLC6A2	-3.72105	-2.09796	3.24e-06	0.000389749
FAM133A	-3.70345	-2.38038	8.9e-06	0.000749638
FOXC2	-3.61333	-0.578552	2.01e-06	0.000277974
HOXC10	-3.5603	-1.68317	6.39e-06	0.000618909
HOXC6	-3.54002	-0.986462	8.48e-08	3.22e-05
MDGA2	-3.50972	1.09002	2.08e-05	0.00135141
GJB2	-3.50049	-1.20542	2.15e-07	6.19e-05
KLRF2	-3.47506	0.10956	4.21e-05	0.00228191
ONECUT1	-3.44316	-1.87122	3.14e-06	0.000382638
SGCZ	-3.32027	-3.28258	0.00100732	0.0188506
RASAL1	-3.20721	0.197778	1.23e-08	7.24e-06
CHRM3	-3.17866	0.586456	7.93e-09	5.12e-06
C10orf113	-3.16895	-3.11711	0.00010583	0.00414783
TBX4	-3.15902	-1.33016	2.13e-06	0.0002921
SLC25A48	-3.12967	-1.35421	0.000127487	0.00470765
TDRD12	-3.115	0.459094	1.07e-10	1.24e-07
LRFN2	-3.05261	-1.39989	2.66e-07	7.14e-05
PRKAA2	-3.03693	-2.06241	3.49e-06	0.000406601
PEG10	-3.02646	1.37894	7.09e-09	4.76e-06
THSD7A	-2.97455	4.46906	1.61e-05	0.00112876
FOXI2	-2.9531	-2.3466	4.59e-05	0.0023743
RHCG	-2.94062	-0.69699	5.12e-06	0.000543439
LRRC14B	-2.916	-2.41509	3.41e-06	0.000402025
DLGAP2	-2.90455	2.03275	1.79e-05	0.00123484
MMP16	-2.90336	-0.956754	3.04e-06	0.00037916
DNAJC5G	-2.89799	-2.4955	1.53e-06	0.000240758
NTRK3	-2.89455	0.950734	2.8e-06	0.00035615
HOXC9	-2.86435	-2.19102	1.81e-05	0.00123484
PRKG2	-2.84828	1.7759	2.08e-07	6.19e-05
IRF6	-2.80646	4.99192	7.09e-06	0.000654395
HOXC12	-2.78219	-2.45947	2.62e-05	0.00158379
HMGA2	-2.77401	2.1271	1.3e-07	4.28e-05
RSPO2	-2.77192	-0.352569	3.18e-06	0.000384989
BARX2	-2.76556	-2.25746	1.07e-05	0.000841674
NPBWR1	-2.76092	-1.29677	2.89e-07	7.41e-05
STEAP2	-2.70753	-1.23612	9.09e-07	0.000166826
RNF150	-2.70567	1.22086	1.87e-06	0.000270419
FAT3	-2.6956	0.866779	4.02e-07	0.000100095
GRIA3	-2.69194	-0.481299	7.77e-05	0.00338762
GABRB2	-2.69166	0.468138	0.00269387	0.034865
CSMD3	-2.68958	-1.33682	0.000130314	0.00475481
MAGEL2	-2.67526	-2.60026	2.05e-05	0.00134917
TMEM212	-2.66794	-1.3654	9.26e-06	0.000766882
BCHE	-2.66313	-1.44022	0.00757078	0.065102
VGLL3	-2.64622	1.90992	1.06e-05	0.000839313
IL12RB2	-2.62833	2.91119	6.21e-11	8.34e-08
EN2	-2.61867	-2.73912	6.49e-05	0.00300065
ARNT2	-2.58403	-0.302612	1.58e-05	0.0011201
VWA2	-2.58328	0.636212	0.000511793	0.0119815
COBL	-2.57747	2.16956	0.000130012	0.00475375
CNTN5	-2.55821	-2.33687	0.000190792	0.00622872
LRAT	-2.54228	-1.60343	7.78e-05	0.00338762
MSLN	-2.49157	2.68416	7.5e-06	0.000668293
HOXC8	-2.49111	-2.55578	1.21e-05	0.000911102
MPDZ	-2.47728	0.0372313	1.85e-05	0.00125649
GIPC2	-2.45977	-1.18552	4.2e-07	0.000102151
TDRD15	-2.44861	-2.65661	1.38e-05	0.00100049
SLC16A2	-2.43351	0.0554291	2.67e-08	1.37e-05
HOXC11	-2.42581	-2.95725	4.25e-05	0.00229002
ADGRB3	-2.42511	-0.865016	0.000253665	0.00749907
RTP5	-2.41421	-0.0554048	4.62e-07	0.000108726
GDNF	-2.40741	-2.3012	2.6e-05	0.0015811
SLITRK1	-2.40323	-3.25739	6.59e-05	0.00304227
ARSI	-2.38409	-2.45584	6.01e-06	0.000599151
ABCA8	-2.37443	1.1562	1.86e-06	0.000270419
MME	-2.372	2.76444	1.81e-06	0.000270419
B4GALNT1	-2.36934	-1.419	2.24e-06	0.000298003
CLEC2A	-2.36332	-0.810546	0.00471031	0.0486532
KIAA1217	-2.33889	2.68337	4.13e-05	0.00225919
RPH3A	-2.32935	1.40624	1.14e-05	0.000872659
DYNAP	-2.32233	-1.13784	0.0157746	0.101635
GLRB	-2.31755	-0.0534233	0.000271031	0.00787843
NAV3	-2.31667	2.93577	2.01e-05	0.00133916
GNG4	-2.30487	0.421008	1.51e-06	0.000239613
CAMK2N1	-2.27027	-0.106547	1.32e-08	7.41e-06
EVX2	-2.2648	-3.15986	0.00082554	0.0163245
HTR1B	-2.25797	-2.33773	0.0105248	0.0795672
LY6H	-2.2505	-2.4731	0.000191422	0.00622872
SNAP91	-2.22209	-2.03706	0.000252537	0.00749653
UNC5C	-2.22063	3.17903	0.000359071	0.00937878
GABRR1	-2.2165	-0.539189	0.00010921	0.004214
NLGN4Y	-2.21452	-1.52645	0.000365052	0.0094464
NUDT11	-2.1972	-1.16794	6.42e-05	0.00299591
CYP26B1	-2.18	-1.46742	0.000107885	0.00418381
MEIS3	-2.17777	-0.0772361	6.83e-07	0.000140219
RPS6KA6	-2.16298	-1.65614	1.44e-05	0.00103238
PRAME	-2.15855	4.089	0.00147315	0.023812
C5orf46	-2.15099	-2.59352	0.000165802	0.00563695
B4GALNT4	-2.1497	-0.659149	2.42e-06	0.000319441
BRINP3	-2.1461	-3.33193	0.013811	0.0936172
PGA3	-2.1298	-2.83542	0.0073981	0.0640985
SLC4A4	-2.12373	1.43621	2.71e-07	7.17e-05
CDH7	-2.11935	-1.84545	0.000245583	0.00733738
SCIN	-2.1139	-0.667111	1.87e-06	0.000270419
BTNL3	-2.11136	-2.31325	0.000275036	0.00791567
GRM4	-2.11114	-0.475223	1.13e-06	0.000194996
TTLL8	-2.111	-2.19445	3.59e-05	0.00201311
SLC1A6	-2.09731	-0.867452	1.4e-06	0.000230665
LRRTM3	-2.09356	-2.82976	0.000418072	0.0104614
TMEM196	-2.08369	-0.871587	0.00645151	0.0588096
TNR	-2.08123	0.41139	3.81e-06	0.000431203
PSG6	-2.08002	-3.19458	0.00758632	0.0651147
CNTNAP5	-2.07046	-2.71892	0.00177754	0.0268185
NAP1L3	-2.0655	-0.603707	5.92e-06	0.000599151
GABRB3	-2.06367	-1.92708	4.19e-05	0.0022784
NLRP4	-2.05962	-2.14437	0.000165268	0.00562975
TBL1Y	-2.0568	-1.38705	0.0113863	0.0833357
TCEAL7	-2.05186	-3.40222	0.0109746	0.0816655
VWC2L	-2.04548	-1.03809	0.000811315	0.0161716
MSX1	-2.04223	-1.21228	2.34e-05	0.00147104
KCND2	-2.03994	-3.05389	0.00537398	0.0526559
C6orf141	-2.02805	-1.8798	0.00130913	0.0223991
NYAP2	-2.01924	-0.914948	0.00483635	0.0494437
EVA1A	-2.01862	-2.84005	0.00273258	0.035095
FGF7	-2.01845	0.233306	8.39e-06	0.000724423
MIPOL1	-2.01346	-1.31643	2.55e-06	0.00033229
PITX1	2.00378	2.70042	0.00930627	0.0742969
IGSF1	2.0071	-0.486993	0.0139147	0.0942474
PAPPA	2.00787	1.50546	7.58e-05	0.003359
CD177	2.00963	1.49352	0.0040756	0.0445658
MMP15	2.01965	2.76138	5.7e-08	2.33e-05
KRT79	2.03794	-1.91039	0.00449251	0.0474925
PRMT8	2.04276	-1.92417	0.000242328	0.00729957
PI15	2.04752	3.32277	0.0178981	0.109097
BMP7	2.04891	-2.20235	0.000215376	0.0067624
HCAR1	2.05353	-0.138934	1.95e-07	6.08e-05
CLDN16	2.05464	-2.9328	0.00019216	0.00624109
KRT17	2.0625	0.509326	7.98e-05	0.00342748
MATN4	2.06267	1.03592	0.000526582	0.0121163
KCNV1	2.06344	-2.85875	0.00183289	0.0272063
CMTM5	2.08477	1.82924	0.000114666	0.00435287
FAM155B	2.08483	-1.1878	0.00313017	0.0381238
SIX3	2.08634	-1.79907	6.13e-05	0.00290418
ADAMTS14	2.09533	3.60846	1.22e-07	4.17e-05
TUBAL3	2.10092	-0.906487	0.000196032	0.00631975
C3orf14	2.12196	0.152011	0.000887784	0.0172426
GPR37	2.12725	-3.08313	0.00135247	0.0227692
CACNA1B	2.13414	-1.12707	1.92e-06	0.00027435
STUM	2.14196	1.39833	2.46e-05	0.00151568
C10orf128	2.15946	4.19378	5.48e-08	2.33e-05
GFY	2.17893	-2.84803	0.000491174	0.0115921
COL6A6	2.18356	1.41632	2.52e-06	0.000330886
C7orf72	2.19266	-3.28435	0.000180285	0.00602365
RUNX1T1	2.20753	-0.293682	0.000219972	0.00686319
INPP5J	2.22137	0.0869922	3.28e-06	0.000389749
STATH	2.22329	-3.30436	0.00261704	0.0341794
RBPMS2	2.23227	2.57795	2.3e-07	6.46e-05
NDNF	2.23509	-2.04043	0.00181714	0.0271143
KIF1A	2.23585	-0.366138	1.43e-06	0.000230665
KCNK1	2.23785	-0.441506	0.00209404	0.0297658
IL3	2.23989	-3.25394	0.0067504	0.0604693
TRIM15	2.24601	0.0674688	3.54e-06	0.000406601
LCN8	2.26751	0.253899	0.000163337	0.00557488
GSDMC	2.30002	0.906776	1.42e-06	0.000230665
COL25A1	2.32033	0.329314	6.29e-06	0.00061355
SLC27A6	2.32089	1.0364	4.57e-05	0.0023743
PCDH10	2.32336	0.472378	0.00939757	0.0748074
VSTM4	2.32441	2.62689	1.81e-05	0.00123484
AGT	2.33515	0.656167	0.000570014	0.0127126
DGKI	2.38413	-0.599518	1.95e-06	0.000276067
LCT	2.39588	2.17264	9.87e-10	7.49e-07
HIF3A	2.40494	0.303253	9.41e-07	0.000169133
ADRA1D	2.42472	0.369653	7.85e-07	0.000152119
CACNA2D1	2.43302	-0.269453	0.000252735	0.00749653
CFAP99	2.45514	0.33874	1.33e-06	0.000222225
NEUROG1	2.46077	-2.92024	0.000141351	0.00499048
HOXA13	2.52302	0.859474	7.53e-05	0.00335879
SCN9A	2.52428	4.08428	3.41e-05	0.00193802
NPHS2	2.52827	-1.86965	0.00628944	0.0581623
FGF10	2.53487	1.4133	0.00535707	0.0525788
MT1H	2.54408	-3.2905	0.000757541	0.0154892
BHLHE22	2.54681	-1.33053	0.000114805	0.00435287
NOS1	2.57457	-0.676258	4.68e-07	0.000108726
STON1-GTF2A1L	2.57567	-2.38071	1.68e-07	5.34e-05
LUM	2.59311	2.62511	7.69e-06	0.000680968
POU4F2	2.61269	-3.21788	0.000180083	0.00602365
DKK1	2.62672	-0.318467	0.000928727	0.0177827
SPATA16	2.6384	-2.43249	3.85e-05	0.00212269
CDRT1	2.64556	-1.68819	8.89e-12	1.8e-08
FAM47E-STBD1	2.65324	-2.81298	5.98e-06	0.000599151
DLK1	2.69696	3.08655	0.000572749	0.0127377
KCNT2	2.69704	-0.247932	2.82e-05	0.0016554
FAM71A	2.70856	-2.33488	6e-05	0.00285682
PQLC2L	2.71019	-2.721	0.000363353	0.00943041
PADI3	2.7108	-1.15568	5.52e-08	2.33e-05
RS1	2.72995	2.22188	0.000101262	0.00407879
PTCHD3	2.73149	-1.98494	1.3e-05	0.000960492
GABRG1	2.73616	-2.56178	8.95e-05	0.00372684
TRDN	2.73822	-0.361633	0.00320713	0.038664
NMU	2.74329	0.533967	4.58e-05	0.0023743
APOL4	2.80678	3.70051	1.95e-10	2.13e-07
TCF23	2.84793	-0.543162	8.07e-08	3.13e-05
RHOXF2B	2.85648	-3.0359	0.000102705	0.0040892
PTH2	2.86367	-3.33141	3.5e-05	0.00197782
ADCYAP1	2.87718	-0.994368	0.000584229	0.0128819
FAT1	2.90457	2.39526	1.84e-06	0.000270419
KCNE5	2.91312	4.63044	2.42e-05	0.00150058
ADCY8	2.91715	-2.16334	2.28e-05	0.0014494
SLCO1B3	2.92189	-3.22114	9.04e-06	0.000755632
FAM47E	2.94357	1.7764	1.01e-12	6.07e-09
REN	2.94418	-1.24861	4.87e-06	0.000528089
ABCC8	2.94863	-0.320498	4.86e-06	0.000528089
GABRG2	2.94956	-3.1596	0.000920308	0.0176774
PSORS1C2	2.97533	-3.01884	5.39e-05	0.0026626
PNMA6F	3.01943	-2.4556	0.000160971	0.00552655
CACNG4	3.07831	1.73266	5.69e-09	3.97e-06
MAGEC3	3.08613	-2.82963	0.00177147	0.0267732
AGXT	3.10226	0.583944	1.63e-06	0.00025185
TRPC4	3.11181	-1.46061	4.4e-05	0.00232662
PRL	3.12852	-0.724362	9.8e-06	0.000794598
POSTN	3.18272	0.0711732	0.000230181	0.0070555
CCL1	3.18363	0.921732	9.28e-06	0.000766882
NETO1	3.19034	2.05778	1.15e-06	0.000197142
LAMB4	3.25143	-1.6566	2.47e-07	6.84e-05
KCNN2	3.27824	-0.434421	5.52e-05	0.00271255
MYO16	3.38817	1.53966	3.58e-08	1.69e-05
FAM84A	3.42177	1.61508	2.71e-06	0.000349806
TDRD1	3.46977	1.12095	7.46e-05	0.00333701
RNF182	3.54858	0.950492	2.19e-06	0.000296182
JPH1	3.55176	-0.270224	2.45e-10	2.38e-07
SLITRK6	3.63424	0.163973	0.000597065	0.013119
COL6A5	3.65678	1.87948	1.16e-08	7.24e-06
SLC17A2	3.74226	-0.812628	6.82e-07	0.000140219
COL20A1	3.81135	1.10472	5.17e-10	4.29e-07
NR0B1	3.8804	-1.08572	4.5e-05	0.00235666
HNF4G	3.89853	-2.19317	5.92e-07	0.000127525
ADAMTS19	3.93514	-1.82762	6.3e-06	0.00061355
NGB	4.01811	-0.311674	5.56e-06	0.000570491
PTGIS	4.15823	1.89401	9.39e-12	1.8e-08
SHISA9	4.18404	0.0718506	2.76e-10	2.53e-07
SYT4	4.24368	-2.45221	1.57e-05	0.0011201
HPSE2	4.28186	0.277445	3.53e-08	1.69e-05
ADGRG7	4.31263	-0.250948	2.84e-07	7.4e-05
ROS1	4.35585	-0.859804	3.42e-07	8.64e-05
CFHR3	4.51323	-1.56024	1.42e-08	7.74e-06
C2orf54	4.53107	-1.33067	2.26e-10	2.32e-07
GLI2	4.61103	2.18884	8.53e-12	1.8e-08
HCN1	4.61666	-1.95217	2.38e-05	0.00148296
GABRA1	4.67007	-1.73933	3.57e-06	0.000406601
C10orf82	4.6771	-1.12796	5.2e-06	0.000546415
RYR2	4.68723	1.95655	1.1e-12	6.07e-09
EPHA5	4.75277	-1.30651	3.13e-06	0.000382638
DBX2	4.94567	-1.65891	1.33e-05	0.000975037
EPHA3	5.29984	1.0694	3.12e-10	2.72e-07
EPYC	5.74249	0.0631797	2.94e-05	0.00170757
EGR4	6.0577	1.59083	1.39e-12	6.07e-09
FAM163A	6.21054	1.52614	5.27e-07	0.000116268
