# Supplementary material for: High HSPA8 expression predicts adverse outcomes of acute myeloid leukemia
Source: BMC Cancer. 2021 Apr 29;21:475. doi: 10.1186/s12885-021-08193-w (PMC8086305; doi:10.1186/s12885-021-08193-w)
Supplement: Supplementary file 7 — Additional file 7: Table S3. Enriched gene sets of GSEA analysis in HSPA8high group. [file 12885_2021_8193_MOESM7_ESM.xlsx]

## Sheet: Sheet1
Table S3. Top 20 gene sets of GSEA result in HSPA8high cohort
NAME	SIZE	ES	NES	p-value	FDR q-val	LEADING EDGE
GO_MITOCHONDRIAL_MATRIX	381	0.561428	2.29452	0	0.0320886	tags=64%, list=28%, signal=87%
GO_UNFOLDED_PROTEIN_BINDING	92	0.520189	2.2854	0.00199203	0.0169417	tags=60%, list=29%, signal=83%
GO_PROTEIN_FOLDING	207	0.433992	2.20133	0	0.0362953	tags=48%, list=27%, signal=65%
GO_GLYCOSYL_COMPOUND_BIOSYNTHETIC_PROCESS	91	0.535023	2.18192	0	0.0360181	tags=46%, list=21%, signal=58%
GO_PROTEIN_TRANSMEMBRANE_TRANSPORT	49	0.551229	2.16261	0.00201207	0.0340864	tags=57%, list=25%, signal=76%
GO_NUCLEOLAR_PART	59	0.718443	2.15751	0	0.0301738	tags=68%, list=17%, signal=82%
GO_NCRNA_METABOLIC_PROCESS	493	0.545972	2.1414	0	0.0321769	tags=63%, list=31%, signal=89%
GO_CELLULAR_AMINO_ACID_METABOLIC_PROCESS	315	0.530379	2.14127	0	0.0281548	tags=50%, list=21%, signal=62%
GO_ASPARTATE_FAMILY_AMINO_ACID_METABOLIC_PROCESS	52	0.62023	2.13846	0	0.0251328	tags=52%, list=19%, signal=64%
GO_LIGASE_ACTIVITY_FORMING_CARBON_OXYGEN_BONDS	44	0.712453	2.13832	0	0.0228244	tags=68%, list=18%, signal=83%
GO_AMINO_ACID_ACTIVATION	51	0.709157	2.13033	0	0.022397	tags=69%, list=18%, signal=83%
GO_ASPARTATE_FAMILY_AMINO_ACID_BIOSYNTHETIC_PROCESS	23	0.738109	2.12604	0	0.0216878	tags=74%, list=19%, signal=91%
GO_PURINE_NUCLEOSIDE_BIOSYNTHETIC_PROCESS	64	0.526945	2.12481	0	0.020755	tags=45%, list=21%, signal=57%
GO_TRNA_METABOLIC_PROCESS	164	0.652242	2.11102	0	0.0225213	tags=60%, list=20%, signal=75%
GO_AMIDE_BIOSYNTHETIC_PROCESS	484	0.447989	2.10648	0.00198413	0.0217195	tags=50%, list=27%, signal=66%
GO_BRANCHED_CHAIN_AMINO_ACID_METABOLIC_PROCESS	23	0.723145	2.10016	0	0.0218227	tags=83%, list=21%, signal=104%
GO_RIBONUCLEOPROTEIN_COMPLEX_BIOGENESIS	408	0.545488	2.09912	0.0059761	0.0208867	tags=61%, list=31%, signal=86%
GO_PRERIBOSOME	57	0.693862	2.0777	0.0019685	0.0254213	tags=89%, list=27%, signal=123%
GO_RIBONUCLEOPROTEIN_COMPLEX_SUBUNIT_ORGANIZATION	184	0.487245	2.07691	0.00596422	0.024457	tags=55%, list=32%, signal=81%
GO_AEROBIC_RESPIRATION	50	0.553506	2.07665	0.0146138	0.0232342	tags=58%, list=28%, signal=81%
