# Supplementary material for: High HSPA8 expression predicts adverse outcomes of acute myeloid leukemia
Source: BMC Cancer. 2021 Apr 29;21:475. doi: 10.1186/s12885-021-08193-w (PMC8086305; doi:10.1186/s12885-021-08193-w)
Supplement: Supplementary file 8 — Additional file 8: Table S4. Enriched gene sets of GSEA analysis in HSPA8low group. [file 12885_2021_8193_MOESM8_ESM.xlsx]

## Sheet: Sheet1
Table S4. Top 20 gene sets of GSEA result in HSPA8low cohort
NAME	SIZE	ES	NES	p-value	FDR q-val	LEADING EDGE
GO_REGULATION_OF_INTERLEUKIN_13_PRODUCTION	17	-0.713658	-1.82086	0.00204918	1	tags=47%, list=18%, signal=57%
GO_POSITIVE_REGULATION_OF_GLYCOPROTEIN_METABOLIC_PROCESS	17	-0.627046	-1.79156	0.0077821	1	tags=47%, list=20%, signal=59%
GO_MEMBRANE_INVAGINATION	47	-0.654248	-1.75095	0.0244399	1	tags=49%, list=15%, signal=58%
GO_TRACHEA_DEVELOPMENT	20	-0.631839	-1.74562	0.00198413	1	tags=60%, list=19%, signal=74%
GO_REGULATION_OF_VIRAL_ENTRY_INTO_HOST_CELL	26	-0.573225	-1.73946	0.00591716	1	tags=50%, list=24%, signal=66%
GO_PROTEIN_TARGETING_TO_PLASMA_MEMBRANE	23	-0.600704	-1.73881	0.00591716	1	tags=70%, list=29%, signal=97%
GO_CLATHRIN_COATED_ENDOCYTIC_VESICLE	63	-0.594998	-1.72831	0.0121704	1	tags=59%, list=26%, signal=79%
GO_SENSORY_PERCEPTION_OF_TASTE	61	-0.585158	-1.69945	0	1	tags=52%, list=23%, signal=68%
GO_FILOPODIUM_ASSEMBLY	17	-0.703703	-1.68404	0.00200401	1	tags=71%, list=22%, signal=90%
GO_IMMUNE_RESPONSE_REGULATING_CELL_SURFACE_RECEPTOR_SIGNALING_PATHWAY	315	-0.429391	-1.68036	0.0315582	1	tags=32%, list=18%, signal=39%
GO_14_3_3_PROTEIN_BINDING	19	-0.624973	-1.67817	0.0198807	1	tags=47%, list=18%, signal=58%
GO_REGULATION_OF_ANTIGEN_RECEPTOR_MEDIATED_SIGNALING_PATHWAY	38	-0.55828	-1.67489	0.0141129	1	tags=47%, list=17%, signal=57%
GO_NEGATIVE_REGULATION_OF_ACTIN_FILAMENT_DEPOLYMERIZATION	34	-0.522471	-1.67302	0.0164609	1	tags=53%, list=27%, signal=73%
GO_PHAGOCYTOSIS_ENGULFMENT	37	-0.673249	-1.66951	0.0394191	1	tags=43%, list=7%, signal=47%
GO_SEGMENT_SPECIFICATION	17	-0.597213	-1.66708	0.0103306	1	tags=59%, list=22%, signal=75%
GO_POSITIVE_REGULATION_OF_BIOMINERAL_TISSUE_DEVELOPMENT	37	-0.594364	-1.66504	0.0100604	1	tags=54%, list=21%, signal=68%
GO_ACTIVATION_OF_NF_KAPPAB_INDUCING_KINASE_ACTIVITY	17	-0.56585	-1.66383	0.0136187	1	tags=35%, list=14%, signal=41%
GO_MAMMARY_GLAND_LOBULE_DEVELOPMENT	17	-0.639338	-1.66224	0.00409836	1	tags=59%, list=17%, signal=71%
GO_NUCLEOTIDE_BINDING_DOMAIN_LEUCINE_RICH_REPEAT_CONTAINING_RECEPTOR_SIGNALING_PATHWAY	27	-0.473064	-1.65987	0.0606061	1	tags=44%, list=31%, signal=64%
GO_DENDRITE_CYTOPLASM	16	-0.614134	-1.65984	0.00785855	1	tags=56%, list=22%, signal=72%
